# Supplementary material for: Data on diverse roles of helix perturbations in membrane proteins
Source: Data Brief. 2016 Nov 1;9:781–802. doi: 10.1016/j.dib.2016.10.023 (PMC5099277; doi:10.1016/j.dib.2016.10.023)
Supplement: Supplementary file 2 — Supplementary material [file mmc2.zip]

Archive with 23 entries (22 files):
- dib/
- dib/Supplementary_Figure8.png
- dib/Supplementary_Table1.docx
- dib/Supplementary_Figure14.png
- dib/Supplementary_Figure9.png
- dib/Supplementary_Table5.docx
- dib/Supplementary_Figure2.png
- dib/Supplementary_Table2.docx
- dib/Supplementary_Table3.docx
- dib/Supplementary_Figure4.png
- dib/Supplementary_Table4.docx
- dib/Supplementary_Figure5.png
- dib/Supplementary_Figure12.png
- dib/Supplementary_Figure16.png
- dib/Supplementary_Figure13.png
- dib/Supplementary_Figure17.png
- dib/Supplementary_Figure7.png
- dib/Supplementary_Figure15.png
- dib/Supplementary_Figure10.png
- dib/Supplementary_Figure3.png
- dib/Supplementary_Figure6.png
- dib/Supplementary_Figure1.png
- dib/Supplementary_Figure11.png
